# Supplementary material for: Telesimulation in Medical Education for High-Acuity Low-Occurrence Procedures and Clinical Encounters for Physicians and Medical Trainees in Emergency Medicine: Protocol for a Systematic Review
Source: JMIR Res Protoc. 2025 May 9;14:e53565. doi: 10.2196/53565 (PMC12102622; doi:10.2196/53565)
Supplement: Multimedia Appendix 2 [file resprot_v14i1e53565_app2.xlsx]

## Sheet: Sheet1
Study Characteristics							Population Characteristics			Outcomes			Quality
Date	Author	Journal	Study design/methodolgy	Geographic location of study	Time frame of study	HALO procedure or clinical scenario assessed	Sample size	Education level	Pre-existing knowledge/skill level of HALO procedure or clinical scenario	Performance	Retention of information	User feedback	Downs and Black 1 = Excellent (26-28) 2 = Good (20-25) 3 = Fair (15-19) 4 = Poor (<= 14)
